# Supplementary material for: Generalizability, Robustness and Replicability When Evaluating Wellbeing of Laboratory Mice with Various Methods
Source: Animals (Basel). 2022 Oct 25;12(21):2927. doi: 10.3390/ani12212927 (PMC9654551; doi:10.3390/ani12212927)
Supplement: Supplementary file 1 [file animals-12-02927-s001.zip]

Archive with 1 entries (1 files):
- animals-1945433-supplementary.pdf
